# Supplementary material for: Histological and Proteomic Approaches to Assessing the Adrenal Stress Response in Common Dolphins (Delphinus delphis)
Source: Animals (Basel). 2025 Oct 9;15(19):2924. doi: 10.3390/ani15192924 (PMC12523369; doi:10.3390/ani15192924)
Supplement: Supplementary file 1 [file animals-15-02924-s001.zip]

Archive with 1 entries (1 files):
- animals-3875399-supplementary.pdf
